# Supplementary material for: Ethanol’s Effect on Coq7 Expression in the Hippocampus of Mice
Source: Front Genet. 2018 Dec 4;9:602. doi: 10.3389/fgene.2018.00602 (PMC6288283; doi:10.3389/fgene.2018.00602)
Supplement: Supplementary file 1 [file Table_1.XLSX]

## Sheet: Sheet1
Supplement table 1. The single nucleotide polymorphisms (SNPs) in Coq7 gene between C57BL/6J and DBA/2J mice.
Chr	Position	Gene	dbSNP	C57BL/6J	DBA_2J	Consequence
7	118509846	Coq7	-	T	C	synonymous_variant
7	118509921	Coq7	rs32487665	T	C	synonymous_variant
7	118509955	Coq7	rs32487667	G	A	missense_variant
7	118510146	Coq7	rs32487669	C	T	stop_gained
7	118520097	Coq7	rs48964495	T	G	downstream_gene_variant
7	118520271	Coq7	rs32026267	G	A	downstream_gene_variant
7	118520709	Coq7	rs47286342	A	G	downstream_gene_variant
7	118520790	Coq7	rs48757992	G	A	downstream_gene_variant
7	118520927	Coq7	rs49011588	G	C	downstream_gene_variant
7	118520984	Coq7	rs49036441	T	C	downstream_gene_variant
7	118520990	Coq7	rs47664665	G	A	downstream_gene_variant
7	118521138	Coq7	rs31089089	G	A	downstream_gene_variant
7	118521325	Coq7	rs31373850	T	C	downstream_gene_variant
7	118521475	Coq7	rs32042295	C	T	downstream_gene_variant
7	118521539	Coq7	rs32216630	C	G	downstream_gene_variant
7	118521593	Coq7	rs32481768	C	T	downstream_gene_variant
7	118521700	Coq7	rs31917252	T	C	downstream_gene_variant
7	118522268	Coq7	rs48886260	T	C	downstream_gene_variant
7	118522368	Coq7	rs31219662	A	G	downstream_gene_variant
7	118522700	Coq7	rs31242869	G	T	downstream_gene_variant
7	118522958	Coq7	rs31773477	C	T	downstream_gene_variant
7	118523303	Coq7	rs32249812	C	T	downstream_gene_variant
7	118523367	Coq7	rs31675110	G	A	downstream_gene_variant
7	118523369	Coq7	rs31229031	T	C	downstream_gene_variant
7	118523400	Coq7	rs32153305	G	T	downstream_gene_variant
7	118523958	Coq7	rs32421341	G	A	downstream_gene_variant
7	118524236	Coq7	rs32484235	A	G	downstream_gene_variant
7	118524385	Coq7	rs48054459	C	T	downstream_gene_variant
7	118524745	Coq7	rs32484238	G	A	downstream_gene_variant
7	118524757	Coq7	rs32484241	A	G	downstream_gene_variant
7	118524792	Coq7	rs217836205	C	G	downstream_gene_variant
7	118524793	Coq7	rs244925632	A	G	downstream_gene_variant
7	118524795	Coq7	rs262338600	G	A	downstream_gene_variant
7	118524821	Coq7	rs32485064	G	A	downstream_gene_variant
7	118525104	Coq7	-	C	T	3_prime_utr_variant downstream_gene_variant
7	118525149	Coq7	rs32485072	T	A	3_prime_utr_variant downstream_gene_variant
7	118525163	Coq7	-	T	C	3_prime_utr_variant downstream_gene_variant
7	118525338	Coq7	rs32487055	G	T	downstream_gene_variant
7	118525383	Coq7	rs32487058	G	C	downstream_gene_variant
7	118525684	Coq7	rs45751165	T	A	downstream_gene_variant
7	118525770	Coq7	rs48730393	G	T	downstream_gene_variant
7	118525794	Coq7	rs48223940	T	C	downstream_gene_variant
7	118525796	Coq7	rs48539978	G	A	downstream_gene_variant
7	118525807	Coq7	rs49752422	G	A	downstream_gene_variant
7	118525817	Coq7	rs46657874	C	G	splice_region_variant downstream_gene_variant
7	118525833	Coq7	-	G	A	synonymous_variant downstream_gene_variant
7	118525836	Coq7	-	A	G	synonymous_variant downstream_gene_variant
7	118525851	Coq7	rs13472501	A	G	synonymous_variant downstream_gene_variant
7	118525916	Coq7	rs32488025	C	T	downstream_gene_variant
7	118525944	Coq7	rs32488027	A	G	downstream_gene_variant
7	118525972	Coq7	rs32488030	T	C	downstream_gene_variant
7	118525993	Coq7	rs32488836	G	T	downstream_gene_variant
7	118526003	Coq7	-	G	T	downstream_gene_variant
7	118526090	Coq7	rs32489645	A	G	downstream_gene_variant
7	118526100	Coq7	rs48706214	A	T	downstream_gene_variant
7	118526118	Coq7	rs46849997	G	A	downstream_gene_variant
7	118526223	Coq7	rs47711347	A	G	downstream_gene_variant
7	118526292	Coq7	rs228791573	T	G	downstream_gene_variant
7	118526305	Coq7	-	T	C	downstream_gene_variant
7	118526323	Coq7	rs47631828	C	T	downstream_gene_variant
7	118526338	Coq7	rs50150835	A	C	downstream_gene_variant
7	118526381	Coq7	rs215299941	G	A	downstream_gene_variant
7	118526382	Coq7	rs227537590	T	C	downstream_gene_variant
7	118526383	Coq7	rs247451829	T	C	downstream_gene_variant
7	118526385	Coq7	rs216566209	C	T	downstream_gene_variant
7	118526431	Coq7	rs49887916	T	C	downstream_gene_variant
7	118526456	Coq7	rs48746694	G	C	downstream_gene_variant
7	118526465	Coq7	rs50724746	T	G	downstream_gene_variant
7	118526528	Coq7	rs48892296	T	C	downstream_gene_variant
7	118526543	Coq7	rs47494835	C	T	downstream_gene_variant
7	118526554	Coq7	rs233367626	A	T	downstream_gene_variant
7	118526643	Coq7	rs32489651	G	A	downstream_gene_variant
7	118526665	Coq7	rs32490414	G	A	downstream_gene_variant
7	118526720	Coq7	rs245999300	C	T	downstream_gene_variant
7	118526729	Coq7	rs49061240	T	C	downstream_gene_variant
7	118526733	Coq7	rs48278944	C	T	downstream_gene_variant
7	118526760	Coq7	rs32490420	C	T	downstream_gene_variant
7	118526835	Coq7	rs249059182	C	T	non_coding_exon_variant nc_transcript_variant
7	118526838	Coq7	-	G	T	non_coding_exon_variant nc_transcript_variant
7	118526840	Coq7	rs236199823	C	T	non_coding_exon_variant nc_transcript_variant
7	118526850	Coq7	rs49046539	C	T	non_coding_exon_variant nc_transcript_variant
7	118526892	Coq7	rs45704234	C	T	non_coding_exon_variant nc_transcript_variant
7	118526917	Coq7	rs50249818	G	C	non_coding_exon_variant nc_transcript_variant
7	118526955	Coq7	rs222470389	C	T	non_coding_exon_variant nc_transcript_variant
7	118526958	Coq7	rs243354846	G	C	non_coding_exon_variant nc_transcript_variant
7	118526959	Coq7	rs255778773	C	T	non_coding_exon_variant nc_transcript_variant
7	118526968	Coq7	rs49870575	T	C	non_coding_exon_variant nc_transcript_variant
7	118527100	Coq7	rs49420209	G	T	non_coding_exon_variant nc_transcript_variant
7	118527251	Coq7	rs46192037	T	C	non_coding_exon_variant nc_transcript_variant
7	118527266	Coq7	rs46020750	T	C	non_coding_exon_variant nc_transcript_variant
7	118527269	Coq7	rs46775227	C	T	non_coding_exon_variant nc_transcript_variant
7	118527319	Coq7	rs46852870	C	T	non_coding_exon_variant nc_transcript_variant
7	118527734	Coq7	rs32483436	G	A	non_coding_exon_variant nc_transcript_variant
7	118527767	Coq7	rs48459982	C	G	non_coding_exon_variant nc_transcript_variant
7	118527833	Coq7	rs32483442	G	A	non_coding_exon_variant nc_transcript_variant
7	118527863	Coq7	rs32484175	C	T	non_coding_exon_variant nc_transcript_variant
7	118527984	Coq7	rs46086811	C	G	non_coding_exon_variant nc_transcript_variant
7	118528056	Coq7	rs32484177	C	T	non_coding_exon_variant nc_transcript_variant
7	118528091	Coq7	rs32484180	T	C	non_coding_exon_variant nc_transcript_variant
7	118528221	Coq7	rs32484183	A	G	non_coding_exon_variant nc_transcript_variant
7	118528235	Coq7	rs50632057	A	C	non_coding_exon_variant nc_transcript_variant
7	118528508	Coq7	rs32485125	T	C	non_coding_exon_variant nc_transcript_variant
7	118528571	Coq7	rs32485128	G	A	non_coding_exon_variant nc_transcript_variant
7	118528782	Coq7	rs32485131	C	A	non_coding_exon_variant nc_transcript_variant
7	118528806	Coq7	rs32486074	T	G	non_coding_exon_variant nc_transcript_variant
7	118528807	Coq7	rs32486077	G	C	non_coding_exon_variant nc_transcript_variant
7	118528873	Coq7	rs32486080	G	A	non_coding_exon_variant nc_transcript_variant
7	118528902	Coq7	rs50713656	T	A	non_coding_exon_variant nc_transcript_variant
7	118528920	Coq7	rs48021745	T	C	non_coding_exon_variant nc_transcript_variant
7	118529548	Coq7	rs32486926	G	A	non_coding_exon_variant nc_transcript_variant
7	118529595	Coq7	rs13459101	G	A	synonymous_variant non_coding_exon_variant nc_transcript_variant
7	118529952	Coq7	rs32296831	A	G	nc_transcript_variant
7	118529999	Coq7	rs32401698	T	C	nc_transcript_variant
7	118530200	Coq7	rs31997398	A	G	nc_transcript_variant
7	118530233	Coq7	rs31630102	A	G	nc_transcript_variant
7	118530568	Coq7	-	G	C	nc_transcript_variant
7	118530588	Coq7	rs31481269	C	T	nc_transcript_variant
7	118530675	Coq7	rs31850407	C	A	nc_transcript_variant
7	118530749	Coq7	rs32040923	T	C	nc_transcript_variant
7	118531087	Coq7	rs31818705	A	T	nc_transcript_variant downstream_gene_variant
7	118531326	Coq7	rs260666227	G	C	nc_transcript_variant downstream_gene_variant
7	118531522	Coq7	rs32489978	C	A	nc_transcript_variant downstream_gene_variant
7	118531562	Coq7	rs32489981	G	A	nc_transcript_variant downstream_gene_variant
7	118531708	Coq7	rs32490894	T	C	nc_transcript_variant downstream_gene_variant
7	118531757	Coq7	rs51660207	T	G	nc_transcript_variant downstream_gene_variant
7	118531764	Coq7	rs48780049	T	A	nc_transcript_variant downstream_gene_variant
7	118531766	Coq7	rs46474001	A	T	nc_transcript_variant downstream_gene_variant
7	118531880	Coq7	rs32490900	T	C	nc_transcript_variant downstream_gene_variant
7	118531955	Coq7	-	A	C	nc_transcript_variant downstream_gene_variant
7	118532116	Coq7	rs51881216	A	T	nc_transcript_variant downstream_gene_variant
7	118532165	Coq7	rs50205963	A	G	nc_transcript_variant downstream_gene_variant
7	118532230	Coq7	rs51180125	T	A	nc_transcript_variant downstream_gene_variant
7	118532293	Coq7	rs48774610	A	G	nc_transcript_variant downstream_gene_variant
7	118532438	Coq7	rs32485551	G	A	nc_transcript_variant downstream_gene_variant
7	118532949	Coq7	rs258514927	C	G	nc_transcript_variant downstream_gene_variant
7	118533025	Coq7	rs32486450	G	A	nc_transcript_variant downstream_gene_variant
7	118533031	Coq7	rs47777744	A	G	nc_transcript_variant downstream_gene_variant
7	118533135	Coq7	rs32487435	G	A	nc_transcript_variant downstream_gene_variant
7	118533143	Coq7	rs32487438	G	A	nc_transcript_variant downstream_gene_variant
7	118533168	Coq7	rs32487441	A	G	nc_transcript_variant downstream_gene_variant
