# Supplementary material for: Ethanol’s Effect on Coq7 Expression in the Hippocampus of Mice
Source: Front Genet. 2018 Dec 4;9:602. doi: 10.3389/fgene.2018.00602 (PMC6288283; doi:10.3389/fgene.2018.00602)
Supplement: Supplementary file 2 [file Table_2.XLSX]

## Sheet: Sheet1
Supplement table 2. The insertions and deletions (indels) in Coq7 gene between C57BL/6J and DBA/2J mice.
Chr	Position	Gene	dbSNP	C57BL/6J	DBA_2J	Consequence
7	118510130	Coq7	-	C	CTTCAAGTT	frameshift_variant feature_elongation
7	118510165	Coq7	rs259251751	CTT	CT	frameshift_variant
7	118510403	Coq7	rs213507257	AAAACCAAAAAACAAACAAAC	A	feature_truncation
7	118511631	Coq7	rs239211480	GAGA	G	feature_truncation
7	118511904	Coq7	-	A	AT	feature_elongation
7	118512375	Coq7	-	C	CAT	feature_elongation
7	118512790	Coq7	-	G	GT	feature_elongation
7	118514193	Coq7	rs217322096	ATGTGTGCGTGTGTGTG	A	feature_truncation
7	118514234	Coq7	-	CGCGCGCGCGCGCGT	C	feature_truncation
7	118514236	Coq7	rs255360485	CGCGCGCGCGCGT	c	feature_truncation
7	118514962	Coq7	-	G	GA	feature_elongation
7	118516295	Coq7	rs244394425	CAGACAGACAGACAGACAGAT	C	feature_truncation
7	118516453	Coq7	rs227177422	TC	T	feature_truncation
7	118516573	Coq7	-	CA	C	feature_truncation
7	118516620	Coq7	-	G	GC	feature_elongation
7	118516982	Coq7	-	CATACAT	C	feature_truncation
7	118517134	Coq7	-	CAG	C	feature_truncation
7	118517545	Coq7	-	C	ctg	feature_elongation
7	118518790	Coq7	-	A	AT	feature_elongation
7	118519060	Coq7	-	G	GC	feature_elongation
7	118520189	Coq7	-	A	AC	downstream_gene_variant feature_elongation
7	118520375	Coq7	rs259713458	TAC	T	downstream_gene_variant feature_truncation
7	118521167	Coq7	-	T	TG	downstream_gene_variant feature_elongation
7	118524068	Coq7	rs256474797	TC	t	downstream_gene_variant feature_truncation
7	118524123	Coq7	rs232158245	CTTTGTTTGTTTGTTTG	CTTTGTTTGTTTG	downstream_gene_variant
7	118524605	Coq7	rs250040851	CTG	C	downstream_gene_variant feature_truncation
7	118526295	Coq7	-	C	CAGCACTTTGGTGCTGG	downstream_gene_variant feature_elongation
7	118526790	Coq7	rs263856586	TTA	T	downstream_gene_variant feature_truncation
7	118527328	Coq7	-	A	AGC	non_coding_exon_variant nc_transcript_variant feature_elongation
7	118527333	Coq7	-	A	AGTCAT	splice_region_variant non_coding_exon_variant nc_transcript_variant feature_elongation
7	118528420	Coq7	-	T	TG	splice_region_variant non_coding_exon_variant nc_transcript_variant feature_elongation
7	118528740	Coq7	-	T	TAAC	non_coding_exon_variant nc_transcript_variant feature_elongation
7	118528748	Coq7	-	A	ACAC	non_coding_exon_variant nc_transcript_variant feature_elongation
7	118528755	Coq7	-	C	CAAA	non_coding_exon_variant nc_transcript_variant feature_elongation
7	118530110	Coq7	rs247405548	ACAG	a	nc_transcript_variant feature_truncation
7	118530758	Coq7	-	C	CCTGAGCTACCA	nc_transcript_variant feature_elongation
7	118530822	Coq7	rs213824354	A	AGGAG	nc_transcript_variant feature_elongation
7	118532254	Coq7	-	T	TGGTGGTG	nc_transcript_variant downstream_gene_variant feature_elongation
7	118532264	Coq7	-	T	tggggg	nc_transcript_variant downstream_gene_variant feature_elongation
7	118532748	Coq7	-	ACGCGCGCGCG		nc_transcript_variant downstream_gene_variant
7	118532758	Coq7	-	G	gcacaca/gcacacaca	nc_transcript_variant downstream_gene_variant feature_elongation
7	118532993	Coq7	-	T	TC	nc_transcript_variant downstream_gene_variant feature_elongation
