# Supplementary material for: Ethanol’s Effect on Coq7 Expression in the Hippocampus of Mice
Source: Front Genet. 2018 Dec 4;9:602. doi: 10.3389/fgene.2018.00602 (PMC6288283; doi:10.3389/fgene.2018.00602)
Supplement: Supplementary file 3 [file Table_3.XLSX]

## Sheet: Sheet1
Supplement table 3. Gene ontology ananlysis (biological processes) for top 500 coq7 correlated genes from saline group.
Gene set	description	# of gene	P Value	FDR
GO:0009257	10-formyltetrahydrofolate biosynthetic process	2	0.00059588	0.0247923
GO:0009256	10-formyltetrahydrofolate metabolic process	3	0.000139771	0.007385
GO:0019413	acetate biosynthetic process	2	0.00059588	0.0247923
GO:0006083	acetate metabolic process	3	5.69444e-05	0.00348413
GO:0006085	acetyl-CoA biosynthetic process	6	4.26885e-06	0.000390501
GO:0019427	acetyl-CoA biosynthetic process from acetate	2	0.00059588	0.0247923
GO:0006086	acetyl-CoA biosynthetic process from pyruvate	4	0.00029	0.0139072
GO:0006084	acetyl-CoA metabolic process	11	1.34021e-10	2.50053e-08
GO:0015800	acidic amino acid transport	5	0.000199372	0.0101307
GO:0071616	acyl-CoA biosynthetic process	7	8.68776e-07	9.88005e-05
GO:0006637	acyl-CoA metabolic process	17	1.16573e-12	2.72942e-10
GO:0046031	ADP metabolic process	11	9.73378e-07	0.000108627
GO:0008344	adult locomotory behavior	9	0.000526816	0.0232129
GO:0009060	aerobic respiration	18	3.81917e-14	1.03647e-11
GO:0007568	aging	17	0.000228348	0.0113613
GO:1901607	alpha-amino acid biosynthetic process	7	0.00133358	0.0489979
GO:1901605	alpha-amino acid metabolic process	17	7.81162e-06	0.000661121
GO:0097164	ammonium ion metabolic process	13	6.68133e-05	0.00394959
GO:0006167	AMP biosynthetic process	3	0.000471596	0.0213308
GO:0006820	anion transport	31	7.70448e-07	8.98926e-05
GO:0042590	antigen processing and presentation of exogenous peptide antigen via MHC class I	5	0.000733479	0.0294894
GO:0008637	apoptotic mitochondrial changes	14	2.68735e-07	3.56552e-05
GO:0006915	apoptotic process	60	0.000790645	0.0307527
GO:0097190	apoptotic signaling pathway	33	2.7356e-06	0.000281602
GO:0009068	aspartate family amino acid catabolic process	4	0.000149093	0.00784282
GO:0009066	aspartate family amino acid metabolic process	6	0.001184	0.04432
GO:0006754	ATP biosynthetic process	7	2.71365e-05	0.00194034
GO:0006757	ATP generation from ADP	11	4.49395e-07	5.53219e-05
GO:0046034	ATP metabolic process	37	0	0
GO:0042773	ATP synthesis coupled electron transport	16	1.9984e-14	5.68165e-12
GO:0061621	canonical glycolysis	2	0.00059588	0.0247923
GO:0016052	carbohydrate catabolic process	13	3.90553e-06	0.000367212
GO:1901135	carbohydrate derivative metabolic process	69	4.66294e-15	1.4277e-12
GO:0005975	carbohydrate metabolic process	35	1.1048e-07	1.58945e-05
GO:0046394	carboxylic acid biosynthetic process	18	7.68478e-05	0.00443304
GO:0046395	carboxylic acid catabolic process	17	7.30233e-06	0.000628269
GO:0019752	carboxylic acid metabolic process	69	0	0
GO:0046942	carboxylic acid transport	17	0.000136129	0.00735526
GO:0009056	catabolic process	88	5.04929e-13	1.25612e-10
GO:0098655	cation transmembrane transport	36	8.21527e-06	0.00068124
GO:0006812	cation transport	45	3.06682e-05	0.00215417
GO:0008219	cell death	64	0.000746454	0.0295146
GO:0043603	cellular amide metabolic process	47	5.93024e-08	8.63573e-06
GO:0008652	cellular amino acid biosynthetic process	8	0.000364293	0.0171938
GO:0009063	cellular amino acid catabolic process	10	6.87637e-05	0.00402504
GO:0006520	cellular amino acid metabolic process	21	2.78831e-06	0.000284574
GO:0044248	cellular catabolic process	74	1.00178e-11	2.09863e-09
GO:0055082	cellular chemical homeostasis	30	0.000992775	0.0378745
GO:0022411	cellular component disassembly	19	0.000121967	0.00668078
GO:0019725	cellular homeostasis	37	5.71886e-05	0.00348413
GO:0006873	cellular ion homeostasis	25	0.00120161	0.0446992
GO:0042180	cellular ketone metabolic process	14	3.45875e-05	0.00237362
GO:0044255	cellular lipid metabolic process	59	2.52487e-12	5.68858e-10
GO:0044265	cellular macromolecule catabolic process	39	2.64694e-05	0.00191558
GO:0042398	cellular modified amino acid biosynthetic process	6	0.000215489	0.0108572
GO:0006575	cellular modified amino acid metabolic process	13	3.72787e-05	0.00252923
GO:0044257	cellular protein catabolic process	31	0.000138854	0.007385
GO:0045333	cellular respiration	40	0	0
GO:0070301	cellular response to hydrogen peroxide	8	0.000744627	0.0295146
GO:0031669	cellular response to nutrient levels	12	0.000411252	0.0189605
GO:0034599	cellular response to oxidative stress	19	2.57976e-06	0.000267869
GO:0034614	cellular response to reactive oxygen species	11	0.000329394	0.0156705
GO:0033554	cellular response to stress	60	4.57322e-05	0.00301706
GO:0006672	ceramide metabolic process	9	0.000117765	0.00648031
GO:0048878	chemical homeostasis	43	0.000157818	0.00820031
GO:0006101	citrate metabolic process	12	8.77809e-12	1.87177e-09
GO:0009108	coenzyme biosynthetic process	21	1.62093e-14	4.72085e-12
GO:0006732	coenzyme metabolic process	47	0	0
GO:0051188	cofactor biosynthetic process	26	1.11022e-16	3.58302e-14
GO:0051186	cofactor metabolic process	53	0	0
GO:0043650	dicarboxylic acid biosynthetic process	4	0.00038785	0.0180911
GO:0043648	dicarboxylic acid metabolic process	15	3.85379e-09	6.66929e-07
GO:0006835	dicarboxylic acid transport	7	0.000844818	0.0325418
GO:0022900	electron transport chain	18	8.57092e-14	2.2249e-11
GO:0015980	energy derivation by oxidation of organic compounds	44	0	0
GO:0051649	establishment of localization in cell	60	0.000638215	0.0262791
GO:0072655	establishment of protein localization to mitochondrion	18	1.86497e-08	2.96928e-06
GO:0072594	establishment of protein localization to organelle	29	1.41421e-05	0.00112513
GO:0046485	ether lipid metabolic process	3	0.000471596	0.0213308
GO:0018904	ether metabolic process	4	0.000211208	0.0106866
GO:0048069	eye pigmentation	3	0.000471596	0.0213308
GO:0006631	fatty acid metabolic process	22	6.77438e-05	0.00398487
GO:0006760	folic acid-containing compound metabolic process	5	0.000246815	0.0121285
GO:0009450	gamma-aminobutyric acid catabolic process	2	0.00059588	0.0247923
GO:0006091	generation of precursor metabolites and energy	55	0	0
GO:0061718	glucose catabolic process to pyruvate	2	0.00059588	0.0247923
GO:0006006	glucose metabolic process	14	9.90829e-05	0.00558089
GO:0006536	glutamate metabolic process	5	0.000526576	0.0232129
GO:0006662	glycerol ether metabolic process	4	0.000101349	0.00560283
GO:0045017	glycerolipid biosynthetic process	13	3.199e-05	0.00223388
GO:0046486	glycerolipid metabolic process	24	2.29059e-07	3.14389e-05
GO:0046474	glycerophospholipid biosynthetic process	13	3.19332e-06	0.000311193
GO:0006650	glycerophospholipid metabolic process	20	1.26874e-07	1.78235e-05
GO:0006096	glycolytic process	11	4.49395e-07	5.53219e-05
GO:0061615	glycolytic process through fructose-6-phosphate	5	3.48928e-06	0.000333324
GO:0061620	glycolytic process through glucose-6-phosphate	3	0.000274464	0.0132687
GO:1901659	glycosyl compound biosynthetic process	13	5.28909e-07	6.44459e-05
GO:1901657	glycosyl compound metabolic process	46	0	0
GO:0019318	hexose metabolic process	15	0.000182284	0.00934186
GO:0042592	homeostatic process	65	7.31581e-06	0.000628269
GO:1902600	hydrogen ion transmembrane transport	14	1.64243e-07	2.28049e-05
GO:0006818	hydrogen transport	17	3.37381e-08	5.09957e-06
GO:0007007	inner mitochondrial membrane organization	6	8.19007e-06	0.00068124
GO:0098662	inorganic cation transmembrane transport	33	6.92923e-06	0.000608396
GO:0098771	inorganic ion homeostasis	28	0.00104184	0.039494
GO:0098660	inorganic ion transmembrane transport	35	1.93029e-05	0.00148707
GO:0044743	intracellular protein transmembrane import	9	6.26535e-07	7.48146e-05
GO:0065002	intracellular protein transmembrane transport	9	2.9603e-06	0.00029214
GO:0046907	intracellular transport	51	0.000621177	0.025666
GO:0097193	intrinsic apoptotic signaling pathway	19	3.36505e-05	0.00233617
GO:0036481	intrinsic apoptotic signaling pathway in response to hydrogen peroxide	3	0.000274464	0.0132687
GO:0008631	intrinsic apoptotic signaling pathway in response to oxidative stress	7	5.44656e-05	0.00347794
GO:0050801	ion homeostasis	31	0.000455281	0.0208295
GO:0034220	ion transmembrane transport	47	6.18129e-07	7.45564e-05
GO:0006811	ion transport	74	1.339e-10	2.50053e-08
GO:0018283	iron incorporation into metallo-sulfur cluster	2	0.00059588	0.0247923
GO:0016226	iron-sulfur cluster assembly	4	0.00038785	0.0180911
GO:0042181	ketone biosynthetic process	7	2.24717e-05	0.00165639
GO:0019477	L-lysine catabolic process	3	5.69444e-05	0.00348413
GO:0019474	L-lysine catabolic process to acetyl-CoA	3	5.69444e-05	0.00348413
GO:0046440	L-lysine metabolic process	3	5.69444e-05	0.00348413
GO:0008610	lipid biosynthetic process	32	1.10161e-06	0.000121799
GO:0006629	lipid metabolic process	67	3.41653e-11	6.79947e-09
GO:0042158	lipoprotein biosynthetic process	8	0.00120053	0.0446992
GO:0007626	locomotory behavior	14	0.00107557	0.0405153
GO:0044539	long-chain fatty acid import	3	0.000274464	0.0132687
GO:0006554	lysine catabolic process	3	5.69444e-05	0.00348413
GO:0006553	lysine metabolic process	3	0.000139771	0.007385
GO:0065003	macromolecular complex assembly	58	1.29147e-05	0.00105626
GO:0043933	macromolecular complex subunit organization	77	1.94627e-05	0.00148977
GO:0009057	macromolecule catabolic process	45	2.70731e-05	0.00194034
GO:0006108	malate metabolic process	3	0.000740878	0.0294894
GO:0006643	membrane lipid metabolic process	13	0.000190145	0.00970308
GO:0018282	metal incorporation into metallo-sulfur cluster	2	0.00059588	0.0247923
GO:0031163	metallo-sulfur cluster assembly	4	0.00038785	0.0180911
GO:0051958	methotrexate transport	2	0.00059588	0.0247923
GO:0042775	mitochondrial ATP synthesis coupled electron transport	15	6.35048e-14	1.68513e-11
GO:0006851	mitochondrial calcium ion transport	5	1.42278e-05	0.00112513
GO:0036444	mitochondrial calcium uptake	3	0.0010912	0.0409749
GO:0006123	mitochondrial electron transport, cytochrome c to oxygen	4	0.000101349	0.00560283
GO:0006120	mitochondrial electron transport, NADH to ubiquinone	5	1.42278e-05	0.00112513
GO:0006121	mitochondrial electron transport, succinate to ubiquinone	3	5.69444e-05	0.00348413
GO:0000266	mitochondrial fission	6	9.03214e-05	0.00511151
GO:0007006	mitochondrial membrane organization	14	7.70954e-09	1.27861e-06
GO:0000958	mitochondrial mRNA catabolic process	2	0.00059588	0.0247923
GO:0000965	mitochondrial RNA 3'-end processing	2	0.00059588	0.0247923
GO:0000957	mitochondrial RNA catabolic process	3	5.69444e-05	0.00348413
GO:0000959	mitochondrial RNA metabolic process	8	3.27313e-07	4.24831e-05
GO:0000963	mitochondrial RNA processing	3	0.000740878	0.0294894
GO:1990542	mitochondrial transmembrane transport	11	4.68735e-09	7.99595e-07
GO:0006839	mitochondrial transport	30	5.9952e-15	1.78972e-12
GO:0061726	mitochondrion disassembly	9	0.000157949	0.00820031
GO:0070584	mitochondrion morphogenesis	6	3.94473e-05	0.0026463
GO:0007005	mitochondrion organization	62	0	0
GO:0000422	mitophagy	9	0.000157949	0.00820031
GO:0032787	monocarboxylic acid metabolic process	41	1.57361e-10	2.89084e-08
GO:0005996	monosaccharide metabolic process	16	0.000334246	0.0158382
GO:0015672	monovalent inorganic cation transport	23	0.00101108	0.03845
GO:0006735	NADH regeneration	2	0.00059588	0.0247923
GO:2001234	negative regulation of apoptotic signaling pathway	14	0.00051371	0.0229746
GO:0010823	negative regulation of mitochondrion organization	9	7.7539e-07	8.98926e-05
GO:0090201	negative regulation of release of cytochrome c from mitochondria	5	4.13858e-05	0.00276083
GO:0046496	nicotinamide nucleotide metabolic process	16	3.77553e-08	5.56587e-06
GO:0071705	nitrogen compound transport	33	4.70648e-05	0.00307104
GO:0051168	nuclear export	13	2.73687e-05	0.00194529
GO:0050657	nucleic acid transport	10	0.00127246	0.0468965
GO:0009112	nucleobase metabolic process	6	0.000662311	0.026992
GO:0015931	nucleobase-containing compound transport	12	0.000518492	0.0231019
GO:0055086	nucleobase-containing small molecule metabolic process	64	0	0
GO:0009163	nucleoside biosynthetic process	13	4.11233e-07	5.16898e-05
GO:0009132	nucleoside diphosphate metabolic process	11	4.35371e-05	0.00288821
GO:0006165	nucleoside diphosphate phosphorylation	11	3.33639e-06	0.000321289
GO:0009116	nucleoside metabolic process	46	0	0
GO:0009124	nucleoside monophosphate biosynthetic process	11	2.93553e-06	0.00029214
GO:0009123	nucleoside monophosphate metabolic process	41	0	0
GO:1901293	nucleoside phosphate biosynthetic process	18	8.89758e-05	0.00508354
GO:0006753	nucleoside phosphate metabolic process	58	0	0
GO:0009142	nucleoside triphosphate biosynthetic process	10	3.20548e-06	0.000311193
GO:0009141	nucleoside triphosphate metabolic process	42	0	0
GO:0009165	nucleotide biosynthetic process	17	0.000228348	0.0113613
GO:0009117	nucleotide metabolic process	57	0	0
GO:0046939	nucleotide phosphorylation	11	5.45893e-06	0.000490461
GO:1903008	organelle disassembly	9	0.00076633	0.0301011
GO:0016053	organic acid biosynthetic process	18	7.68478e-05	0.00443304
GO:0016054	organic acid catabolic process	17	7.30233e-06	0.000628269
GO:0006082	organic acid metabolic process	72	0	0
GO:0015849	organic acid transport	17	0.00016495	0.00852672
GO:0015711	organic anion transport	24	5.4628e-06	0.000490461
GO:1901575	organic substance catabolic process	86	4.36762e-13	1.10965e-10
GO:1901566	organonitrogen compound biosynthetic process	69	5.84088e-13	1.42339e-10
GO:1901565	organonitrogen compound catabolic process	19	2.21192e-05	0.00165078
GO:1901564	organonitrogen compound metabolic process	134	0	0
GO:0090407	organophosphate biosynthetic process	36	2.57868e-10	4.66546e-08
GO:0019637	organophosphate metabolic process	84	0	0
GO:0055114	oxidation-reduction process	87	0	0
GO:0006119	oxidative phosphorylation	19	1.77636e-15	5.58197e-13
GO:0006733	oxidoreduction coenzyme metabolic process	21	1.42808e-11	2.94012e-09
GO:0043436	oxoacid metabolic process	70	0	0
GO:0007031	peroxisome organization	6	9.03214e-05	0.00511151
GO:0006656	phosphatidylcholine biosynthetic process	4	0.000507197	0.0227685
GO:0008654	phospholipid biosynthetic process	14	1.41995e-05	0.00112513
GO:0006644	phospholipid metabolic process	23	2.83896e-06	0.000287289
GO:0016310	phosphorylation	82	3.00438e-07	3.94234e-05
GO:0046148	pigment biosynthetic process	6	0.00106055	0.0400761
GO:0042440	pigment metabolic process	7	0.000694604	0.0281162
GO:0090141	positive regulation of mitochondrial fission	4	0.00029	0.0139072
GO:0000962	positive regulation of mitochondrial RNA catabolic process	2	0.00059588	0.0247923
GO:0010822	positive regulation of mitochondrion organization	15	1.76875e-06	0.000190277
GO:0012501	programmed cell death	62	0.000403788	0.0187612
GO:0019542	propionate biosynthetic process	2	0.00059588	0.0247923
GO:0019541	propionate metabolic process	2	0.00059588	0.0247923
GO:0030163	protein catabolic process	35	0.000139595	0.007385
GO:0006461	protein complex assembly	47	2.5789e-05	0.00188924
GO:0070271	protein complex biogenesis	47	2.64244e-05	0.00191558
GO:0071822	protein complex subunit organization	53	4.08831e-06	0.000381394
GO:0006611	protein export from nucleus	7	0.000409982	0.0189605
GO:0006457	protein folding	12	0.000762746	0.0300592
GO:0051260	protein homooligomerization	16	0.000477797	0.0215297
GO:0051289	protein homotetramerization	7	0.000694604	0.0281162
GO:0030150	protein import into mitochondrial matrix	5	2.09138e-05	0.00157064
GO:0006497	protein lipidation	8	0.000808921	0.0313614
GO:0070585	protein localization to mitochondrion	20	7.4681e-10	1.33099e-07
GO:0033365	protein localization to organelle	39	6.37424e-06	0.000568021
GO:0051604	protein maturation	19	1.07255e-05	0.00088326
GO:0051259	protein oligomerization	27	2.95633e-06	0.00029214
GO:0016485	protein processing	17	3.45715e-05	0.00237362
GO:0006605	protein targeting	27	0.000414378	0.0190311
GO:0006626	protein targeting to mitochondrion	17	2.40201e-08	3.774e-06
GO:0051262	protein tetramerization	11	8.67396e-05	0.00497961
GO:0071806	protein transmembrane transport	10	8.97244e-07	0.000101075
GO:0006508	proteolysis	64	3.01142e-05	0.00212778
GO:0051603	proteolysis involved in cellular protein catabolic process	28	0.00064239	0.0263601
GO:0015992	proton transport	17	3.01583e-08	4.61693e-06
GO:0042558	pteridine-containing compound metabolic process	6	6.07342e-05	0.00364435
GO:0006144	purine nucleobase metabolic process	6	3.94473e-05	0.0026463
GO:0042451	purine nucleoside biosynthetic process	12	2.54948e-07	3.42059e-05
GO:0009135	purine nucleoside diphosphate metabolic process	11	4.28403e-06	0.000390501
GO:0042278	purine nucleoside metabolic process	45	0	0
GO:0009127	purine nucleoside monophosphate biosynthetic process	10	1.25866e-06	0.000136634
GO:0009126	purine nucleoside monophosphate metabolic process	40	0	0
GO:0009145	purine nucleoside triphosphate biosynthetic process	8	1.9151e-05	0.00148495
GO:0009144	purine nucleoside triphosphate metabolic process	40	0	0
GO:0006163	purine nucleotide metabolic process	47	0	0
GO:0046129	purine ribonucleoside biosynthetic process	12	2.54948e-07	3.42059e-05
GO:0009179	purine ribonucleoside diphosphate metabolic process	11	4.28403e-06	0.000390501
GO:0046128	purine ribonucleoside metabolic process	45	0	0
GO:0009168	purine ribonucleoside monophosphate biosynthetic process	10	1.25866e-06	0.000136634
GO:0009167	purine ribonucleoside monophosphate metabolic process	40	0	0
GO:0009206	purine ribonucleoside triphosphate biosynthetic process	7	0.000134292	0.00728898
GO:0009205	purine ribonucleoside triphosphate metabolic process	38	0	0
GO:0009150	purine ribonucleotide metabolic process	45	0	0
GO:0072522	purine-containing compound biosynthetic process	14	0.000786547	0.0307527
GO:0072521	purine-containing compound metabolic process	53	0	0
GO:0019362	pyridine nucleotide metabolic process	16	3.77553e-08	5.56587e-06
GO:0072524	pyridine-containing compound metabolic process	17	9.23212e-09	1.51015e-06
GO:0006090	pyruvate metabolic process	17	9.25058e-11	1.78163e-08
GO:1901663	quinone biosynthetic process	5	2.09138e-05	0.00157064
GO:1901661	quinone metabolic process	6	4.91763e-05	0.00319138
GO:1903959	regulation of anion transmembrane transport	5	0.000526576	0.0232129
GO:0044070	regulation of anion transport	10	6.24643e-05	0.00371088
GO:2001233	regulation of apoptotic signaling pathway	23	3.5959e-05	0.00245363
GO:1903578	regulation of ATP metabolic process	9	2.48057e-06	0.000259829
GO:0010506	regulation of autophagy	13	0.00126516	0.0468965
GO:0009894	regulation of catabolic process	22	0.000905348	0.0346499
GO:0043457	regulation of cellular respiration	8	2.83462e-08	4.39587e-06
GO:0031938	regulation of chromatin silencing at telomere	2	0.00059588	0.0247923
GO:0051196	regulation of coenzyme metabolic process	7	4.61283e-05	0.00302647
GO:0051193	regulation of cofactor metabolic process	7	5.44656e-05	0.00347794
GO:0043467	regulation of generation of precursor metabolites and energy	13	1.21061e-07	1.72094e-05
GO:2001242	regulation of intrinsic apoptotic signaling pathway	11	0.000788757	0.0307527
GO:0090140	regulation of mitochondrial fission	4	0.000650523	0.0266024
GO:0051881	regulation of mitochondrial membrane potential	9	7.86192e-06	0.000661121
GO:0000960	regulation of mitochondrial RNA catabolic process	3	5.69444e-05	0.00348413
GO:0010821	regulation of mitochondrion organization	25	8.32245e-12	1.80688e-09
GO:1903146	regulation of mitophagy	9	7.7539e-07	8.98926e-05
GO:0009118	regulation of nucleoside metabolic process	9	2.48057e-06	0.000259829
GO:0033043	regulation of organelle organization	41	0.000218073	0.0109412
GO:0090199	regulation of release of cytochrome c from mitochondria	7	0.000101061	0.00560283
GO:0051049	regulation of transport	61	0.000294028	0.0140439
GO:0001836	release of cytochrome c from mitochondria	9	1.61537e-05	0.00126902
GO:0022904	respiratory electron transport chain	18	2.17604e-14	6.0428e-12
GO:0036293	response to decreased oxygen levels	16	0.000892261	0.0342588
GO:0009991	response to extracellular stimulus	23	0.000178078	0.00916567
GO:0042542	response to hydrogen peroxide	10	0.000729082	0.0294121
GO:0010035	response to inorganic substance	24	0.000235942	0.0116421
GO:0010038	response to metal ion	19	6.10429e-05	0.00364457
GO:0007584	response to nutrient	14	2.24266e-05	0.00165639
GO:0031667	response to nutrient levels	23	5.9118e-05	0.00358339
GO:0006979	response to oxidative stress	30	9.68401e-09	1.56266e-06
GO:0000302	response to reactive oxygen species	13	0.000827966	0.0319959
GO:0042455	ribonucleoside biosynthetic process	13	4.11233e-07	5.16898e-05
GO:0009185	ribonucleoside diphosphate metabolic process	11	6.90575e-06	0.000608396
GO:0009119	ribonucleoside metabolic process	46	0	0
GO:0009156	ribonucleoside monophosphate biosynthetic process	10	7.36602e-06	0.000628269
GO:0009161	ribonucleoside monophosphate metabolic process	40	0	0
GO:0009201	ribonucleoside triphosphate biosynthetic process	7	0.000257193	0.0125867
GO:0009199	ribonucleoside triphosphate metabolic process	38	0	0
GO:0009259	ribonucleotide metabolic process	46	0	0
GO:0019693	ribose phosphate metabolic process	46	0	0
GO:0035927	RNA import into mitochondrion	3	0.000139771	0.007385
GO:0006403	RNA localization	12	0.000613575	0.0254399
GO:0050658	RNA transport	10	0.00127246	0.0468965
GO:0044711	single-organism biosynthetic process	80	0	0
GO:0044724	single-organism carbohydrate catabolic process	13	1.89013e-06	0.000201518
GO:0044723	single-organism carbohydrate metabolic process	30	3.32822e-07	4.27337e-05
GO:0044712	single-organism catabolic process	48	7.25007e-11	1.41923e-08
GO:1902589	single-organism organelle organization	64	5.21785e-05	0.00336791
GO:0044283	small molecule biosynthetic process	34	5.67469e-09	9.54387e-07
GO:0044282	small molecule catabolic process	21	3.73544e-06	0.000354007
GO:0044281	small molecule metabolic process	131	0	0
GO:0006665	sphingolipid metabolic process	11	0.000129187	0.00704395
GO:0006105	succinate metabolic process	4	0.000101349	0.00560283
GO:0044272	sulfur compound biosynthetic process	10	0.000231642	0.0114773
GO:0006790	sulfur compound metabolic process	31	2.80886e-12	6.21123e-10
GO:0046653	tetrahydrofolate metabolic process	5	7.46877e-05	0.00435047
GO:0035384	thioester biosynthetic process	7	8.68776e-07	9.88005e-05
GO:0035383	thioester metabolic process	17	1.16573e-12	2.72942e-10
GO:0055085	transmembrane transport	63	3.27674e-09	5.75404e-07
GO:0006099	tricarboxylic acid cycle	12	1.4031e-12	3.222e-10
GO:0072350	tricarboxylic acid metabolic process	12	2.89718e-11	5.8636e-09
GO:0006744	ubiquinone biosynthetic process	5	1.42278e-05	0.00112513
GO:0006743	ubiquinone metabolic process	5	2.09138e-05	0.00157064
GO:0071578	zinc II ion transmembrane import	3	0.000740878	0.0294894
GO:0071577	zinc II ion transmembrane transport	6	1.90879e-05	0.00148495
GO:0006829	zinc II ion transport	6	6.07342e-05	0.00364435
