# Supplementary material for: Ethanol’s Effect on Coq7 Expression in the Hippocampus of Mice
Source: Front Genet. 2018 Dec 4;9:602. doi: 10.3389/fgene.2018.00602 (PMC6288283; doi:10.3389/fgene.2018.00602)
Supplement: Supplementary file 4 [file Table_4.XLSX]

## Sheet: Sheet1
Supplement table 4. Gene ontology ananlysis (biological processes) for top 500 coq7 correlated genes from ethanol group.
Gene set	Description	# of gene	P Value	FDR	in saline group
GO:1901564	organonitrogen compound metabolic process	86	1.45198e-11	1.73381e-07	GO:1901564
GO:0055114	oxidation-reduction process	54	1.77278e-09	1.05844e-05	GO:0055114
GO:0044248	cellular catabolic process	63	1.10849e-08	3.30912e-05	GO:0044248
GO:0044281	small molecule metabolic process	76	8.6438e-09	3.30912e-05	GO:0044281
GO:0009056	catabolic process	69	2.01405e-07	0.000480996	GO:0009056
GO:0019752	carboxylic acid metabolic process	43	4.80586e-07	0.000540747	GO:0019752
GO:0044711	single-organism biosynthetic process	53	4.94366e-07	0.000540747	GO:0044711
GO:1901566	organonitrogen compound biosynthetic process	52	4.80994e-07	0.000540747	GO:1901566
GO:1901575	organic substance catabolic process	66	4.90374e-07	0.000540747	GO:1901575
GO:0007610	behavior	34	4.98134e-07	0.000540747	#N/A
GO:0006563	L-serine metabolic process	5	3.08911e-07	0.000540747	#N/A
GO:0006082	organic acid metabolic process	45	8.57624e-07	0.000853407	GO:0006082
GO:0044255	cellular lipid metabolic process	44	9.64892e-07	0.00088629	GO:0044255
GO:0043436	oxoacid metabolic process	44	1.22516e-06	0.000975307	GO:0043436
GO:0044708	single-organism behavior	27	1.17308e-06	0.000975307	#N/A
GO:0009069	serine family amino acid metabolic process	8	1.75364e-06	0.00130876	#N/A
GO:0043603	cellular amide metabolic process	41	2.01801e-06	0.00141747	GO:0043603
GO:0007626	locomotory behavior	17	1.17502e-05	0.00701548	GO:0007626
GO:0016054	organic acid catabolic process	16	1.13745e-05	0.00701548	GO:0016054
GO:0046395	carboxylic acid catabolic process	16	1.13745e-05	0.00701548	GO:0046395
GO:0006979	response to oxidative stress	23	1.30105e-05	0.00739804	GO:0006979
GO:0009070	serine family amino acid biosynthetic process	5	1.45241e-05	0.00788327	#N/A
GO:0006575	cellular modified amino acid metabolic process	13	1.69835e-05	0.00844006	GO:0006575
GO:0006629	lipid metabolic process	49	1.76025e-05	0.00844006	GO:0006629
GO:0007611	learning or memory	17	1.76703e-05	0.00844006	#N/A
GO:1901565	organonitrogen compound catabolic process	18	2.75265e-05	0.0126421	GO:1901565
GO:0009219	pyrimidine deoxyribonucleotide metabolic process	4	2.99219e-05	0.0132332	#N/A
GO:0009394	2'-deoxyribonucleotide metabolic process	5	3.91742e-05	0.0167064	#N/A
GO:0006520	cellular amino acid metabolic process	18	4.10969e-05	0.016922	GO:0006520
GO:0044282	small molecule catabolic process	18	5.23327e-05	0.0208302	GO:0044282
GO:0006915	apoptotic process	61	5.80784e-05	0.0223714	GO:0006915
GO:0033554	cellular response to stress	56	6.76018e-05	0.024708	GO:0033554
GO:0019692	deoxyribose phosphate metabolic process	5	6.82827e-05	0.024708	#N/A
GO:0050890	cognition	17	7.67599e-05	0.0254608	#N/A
GO:2001212	regulation of vasculogenesis	4	7.5588e-05	0.0254608	#N/A
GO:0035999	tetrahydrofolate interconversion	4	7.5588e-05	0.0254608	#N/A
GO:0006790	sulfur compound metabolic process	18	8.32506e-05	0.0268675	GO:0006790
GO:0008219	cell death	64	9.0983e-05	0.0276548	GO:0008219
GO:0012501	programmed cell death	61	8.80288e-05	0.0276548	GO:0012501
GO:1901135	carbohydrate derivative metabolic process	42	9.26382e-05	0.0276548	GO:1901135
GO:0016053	organic acid biosynthetic process	17	9.73672e-05	0.0276824	GO:0016053
GO:0046394	carboxylic acid biosynthetic process	17	9.73672e-05	0.0276824	GO:0046394
GO:0044712	single-organism catabolic process	32	0.000110149	0.0296467	GO:0044712
GO:0019439	aromatic compound catabolic process	18	0.00010872	0.0296467	#N/A
GO:0009262	deoxyribonucleotide metabolic process	5	0.000111724	0.0296467	#N/A
GO:0022008	neurogenesis	54	0.000114813	0.029804	#N/A
GO:0042592	homeostatic process	57	0.000124733	0.0316902	GO:0042592
GO:0044723	single-organism carbohydrate metabolic process	23	0.00015142	0.037669	GO:0044723
GO:1901605	alpha-amino acid metabolic process	14	0.000176694	0.0430592	GO:1901605
GO:0006631	fatty acid metabolic process	20	0.000187613	0.0448058	GO:0006631
GO:0006518	peptide metabolic process	31	0.00019576	0.0458346	#N/A
GO:0005975	carbohydrate metabolic process	26	0.000204124	0.046874	GO:0005975
GO:0008652	cellular amino acid biosynthetic process	8	0.000219214	0.0484748	GO:0008652
GO:0046700	heterocycle catabolic process	17	0.000217286	0.0484748	#N/A
