# Supplementary material for: Ethanol’s Effect on Coq7 Expression in the Hippocampus of Mice
Source: Front Genet. 2018 Dec 4;9:602. doi: 10.3389/fgene.2018.00602 (PMC6288283; doi:10.3389/fgene.2018.00602)
Supplement: Supplementary file 5 [file Table_5.XLSX]

## Sheet: Sheet1
Supplement table 5. The ethanol-related phenotypes that are significantly correlated with Coq7 expression.
Record ID	Phenotype	Authors	r	N of strain	P value
17402	Ethanol-induced conditioned taste aversion, saccharin intake during trials 2-4 after 4 g/kg ethanol injections expressed as a residual (regression of mean intake scores on trial 1 intakes)(Group 4 g/kg) in 60 to 130-day-old males [ml]	Risinger FO, Cunningham CL	0.724123	19	0.000247304
10142	Ethanol preference (10% in tap water), consumption using two-bottle choice in young adult females (74-91 days, residuals over a two week test period ) [g/kg]	Fernandez JR, Vogler GP, Tarantino LM, Vignetti S, Plomin R, McClearn GE	0.709211	19	0.000396542
10496	Ethanol response (2 g/kg ip), sensitization to ethanol measured as the difference in locomotion using grid test (Accuscan activity monitor) after repeated treatment, day 11 (fifth treatment) minus day 3 (first treatment) in the chronic ethanol group [beam breaks/10 min test]	Phillips TJ, Lessov CN, Harland RD, Mitchell SR	-0.620553	22	0.0015554
12370	Anxiety assay, ethanol treated [1.8 g/kg i.p] (NOE group), activity in closed quadrants using an elevated zero maze in 60 to 120-day-old females only during last 5 min [n beam breaks]	Melloni Cook, Lu Lu, Rob Williams	0.393644	59	0.00184667
13565	Ethanol response (20% v/v), consumption using drinking in the dark (DID) method (4 hr access on day 4 of DID) in females, baseline in normally housed group, control for chronic mild stress (CMS) group (Phase 1) [g/kg]	Jones BC, Lu Lu, Williams RW	-0.747253	13	0.00223572
12393	Ethanol response (1.8 g/kg ip), anxiety assay in ethanol-treated (NOE) group, activity in closed quadrants using an elevated zero maze in 60 to 120-day-old males and females during last 5 min [n beam breaks/sec]	Melloni Cook, Lu Lu, Rob Williams	-0.375929	62	0.00239397
12390	Anxiety assay, ethanol treated [1.8 g/kg i.p] (NOE group), activity in closed quadrants using an elevated zero maze in 60 to 120-day-old males and females during last 5 min [n beam breaks]	Melloni Cook, Lu Lu, Rob Williams	0.368852	62	0.0029459
13578	Ethanol response (20% v/v), consumption using drinking in the dark (DID) method (4 hr access on day 4 of DID) in females, within-group change (phase 3 minus phase 1) for the control group for chronic mild stress (CMS) [g/kg]	Jones BC, Lu Lu, Williams RW	0.73489	13	0.00297552
11297	Ethanol response (10% w/v in water), consumption using a two-bottle choice for males and females, average between days 5-11, new BXD strains only [g/kg/24h]	Matthews D, Lu L, Cook M, Williams RW	-0.79697	10	0.00391995
10588	Ethanol response (10% in water po), preference and consumption of 10% ethanol vs. water over 15 days [g/kg]	Rodriguez LA, Plomin R, Blizard DA, Jones BC, McClearn GE	0.598872	20	0.00436285
10140	Ethanol preference (10% in tap water), consumption using two-bottle choice in young adult females (74-91 days) [g/kg]	Fernandez JR, Vogler GP, Tarantino LM, Vignetti S, Plomin R, McClearn GE	0.606579	19	0.00489347
18669	Cell death in forebrain following exposure to ethanol at day 9 of gestation (E9), TUNEL-positive apoptotic cells (subtracted control maltose-dextranes counts) [cells/mm2]).	Balce, K.	0.618163	18	0.00516759
10476	Ethanol response (10%, g/kg in tap water), consumption using a two-bottle choice test offered vs. tap water, mean of day 2 and day 4 of a 4-day 24-hr access period [g/kg/day]	Phillips TJ, Crabbe JC, Metten P, Belknap JK	0.605779	18	0.00653389
10067	Ethanol response (2 g/kg ip), hypothermia at 30 and 60 min after injection [degrees C]	Crabbe JC, Belknap JK, Mitchell SR, Crawshaw LI	-0.589783	18	0.0087082
10583	Ethanol response (10% in water po), preference for alcohol for females [g/kg]	Rodriguez LA, Plomin R, Blizard DA, Jones BC, McClearn GE	0.56203	20	0.00875559
10347	Ethanol response (1.75 g/kg ip), initial sensitivity measured by blood ethanol concentration (BEC, retrobulbar bleed) at loss of balance using a dowel test (BEC time 0) [mg % ethanol]	Kirstein SL, Davidson KL, Ehringer MA, Sikela JM, Erwin VG, Tabakoff B	-0.480922	27	0.0102299
10479	Ethanol response (10%, g/kg in tap water), preference using a two-bottle choice test offered vs. tap water, mean of day 2 and day 4 of a 4-day 24-hr access period [ratio]	Phillips TJ, Crabbe JC, Metten P, Belknap JK	0.570691	18	0.0120112
10520	Metabolism: Body temperature baseline control before injection with ethanol (4 g/kg ip) in males [degrees C]	Risinger FO	-0.575909	17	0.0140601
10145	Ethanol response (escalating dose given ip), maximal threshold to ethanol induced ataxia [mg/ml]	Gallaher EJ, Jones GE, Belknap JK, Crabbe JC	-0.492836	23	0.0157761
10078	Ethanol response (2.5 g/kg ip), ataxia on grid test, 10 to 12 min after injection in 24-28 week-old males, foot fall errors/distance run in the apparatus [n/distance]	Crabbe JC, Kosobud A, Young ER, Janowsky JS	0.754167	9	0.0160956
12394	Anxiety assay, ethanol treated [1.8 g/kg i.p] (NOE group), activity in closed quadrants using an elevated zero maze in 60 to 120-day-old males and females during 10 min [n beam breaks]	Melloni Cook, Lu Lu, Rob Williams	-0.299388	62	0.0176777
12391	Anxiety assay, ethanol treated [1.8 g/kg i.p] (NOE group), activity in closed quadrants using an elevated zero maze in 60 to 120-day-old males and females during 10 min [n beam breaks]	Melloni Cook, Lu Lu, Rob Williams	0.295875	62	0.019145
13569	Ethanol response (20% v/v), consumption using drinking in the dark (DID) method (4 hr access on day 4 of DID, second DID) in females, chronic mild stress (CMS) group (Phase 2) [g/kg]	Jones BC, Lu Lu, Williams RW	-0.615385	13	0.0232642
12371	Anxiety assay, ethanol treated [1.8 g/kg i.p] (NOE group), activity in closed quadrants using an elevated zero maze in 60 to 120-day-old females only during 10 min [n beam breaks]	Melloni Cook, Lu Lu, Rob Williams	0.290663	59	0.0251113
18876	Ethanol response, consumption of 20% v/v EtOH using the drinking in the dark (DID) method, 4 h access on day 4 week 4 of 4 following chronic mild stress DID in females (chronic mild stress group) [g/kg]	Jones BC, Lu L, MormÃ¨de P, Terenina E, Mulligan MK, Cavigelli SA, Zhao W, Williams RW	-0.394556	31	0.0272766
10146	Ethanol response (escalating dose given ip), tolerance, difference between ethanol induced ataxia (maximal threshold blood ethanol concentration BEC) minus onset threshold [mg/ml]	Gallaher EJ, Jones GE, Belknap JK, Crabbe JC	-0.457016	23	0.0273039
18920	Ethanol response, consumption of 20% v/v EtOH using the drinking in the dark (DID) method, 2 h access on day 3 week 4 of 7, chronic mild stress DID in normally housed 4-6 month old females [g/kg]	Jones BC, Lu L, MormÃ¨de P, Terenina E, Mulligan MK, Cavigelli SA, Zhao W, Williams RW	-0.391431	31	0.028671
12373	Anxiety assay, ethanol treated [1.8 g/kg i.p] (NOE group), activity in closed quadrants using an elevated zero maze in 60 to 120-day-old females only during last 5 min [beam breaks/sec]	Melloni Cook, Lu Lu, Rob Williams	-0.282076	59	0.0300309
17399	Ethanol-induced conditioned taste aversion, saccharin intake during trials 2-4 after 4 g/kg ethanol injections (Group 4 g/kg) in 60 to 130-day-old males (from Table 1, upper right panel, middle column) [ml]	Risinger FO, Cunningham CL	0.49276	19	0.030866
18906	Ethanol response, consumption of 20% v/v EtOH using the drinking in the dark (DID) method, 2 h access on day 1 week 1 of 7, chronic mild stress DID in normally housed 4-6 month old females [g/kg]	Jones BC, Lu L, MormÃ¨de P, Terenina E, Mulligan MK, Cavigelli SA, Zhao W, Williams RW	-0.386391	31	0.0310403
10158	Ethanol response (10% in water po), ethanol preference ratio using a two-bottle choice test [ratio]	Gill K, Liu Y, Deitrich RA	0.704167	9	0.0319871
10154	Ethanol response (10% in water po), preference during free choice period for females using two-bottle choice test [ratio]	Gill K, Liu Y, Deitrich RA	0.7	9	0.0336331
12632	Anxiety assay (E5_PTS), restraint stress (15 min) + ethanol treated (1.8 g/kg i.p.), percent time spent in light side (sec) using a light-dark box in 8-12 week-old males during 5 min session [%]	Putman AH, and colleagues	0.415897	26	0.0337358
12634	Anxiety assay (E5_TS), restraint stress (15 min) + ethanol treated (1.8 g/kg i.p.), time spent in light side using a light-dark box in 8-12 week-old males during 5 min [sec]	Putman AH, and colleagues	0.415897	26	0.0337358
10088	Ethanol response (2 g/kg ip), acute difference in locomotion between experimental ethanol-condidtioned and saline control group of males [activity counts/min]	Cunningham CL	-0.477632	19	0.0375581
17395	Ethanol-induced conditioned taste aversion, saccharin intake during trial 1 before first 2 g/kg ethanol injection (Group 2 g/kg) in 60 to 130-day-old males (from Table 1, lower left panel, left column) [ml]	Risinger FO, Cunningham CL	-0.476316	19	0.0381879
12984	Alanine transaminase (ALT, ALAT, SGPT) level in serum following alcohol (6 gm ethanol/kg via gastric gavage) at 24 hours after gavage in young adult females (associated with GenEx EtOH liver gene expression) [U/L]	Rooney RJ, Hamre K, Williams RW, Patel DH	0.35035	35	0.0384974
18919	Ethanol response, consumption of 20% v/v EtOH using the drinking in the dark (DID) method, 2 h access on day 2 week 4 of 7, chronic mild stress DID in normally housed 4-6 month old females [g/kg]	Jones BC, Lu L, MormÃ¨de P, Terenina E, Mulligan MK, Cavigelli SA, Zhao W, Williams RW	-0.37127	31	0.0391
10159	Ethanol response (10% in tap water), voluntary consumption ratio using a two-bottle choice test [gm/kg]	Gill K, Liu Y, Deitrich RA	0.683333	9	0.0407408
18916	Ethanol response, consumption of 20% v/v EtOH using the drinking in the dark (DID) method, 2 h access on day 3 week 3 of 7, chronic mild stress DID in normally housed 4-6 month old females [g/kg]	Jones BC, Lu L, MormÃ¨de P, Terenina E, Mulligan MK, Cavigelli SA, Zhao W, Williams RW	-0.367843	31	0.0411388
13568	Ethanol response (20% v/v), consumption using drinking in the dark (DID) method (4 hr access on day 4 of DID, second DID phase) in females, control group for chronic mild stress (CMS) group (Phase 2) [g/kg]	Jones BC, Lu Lu, Williams RW	-0.56044	13	0.0451537
13571	Ethanol response (20% v/v), consumption using drinking in the dark (DID) method (4 hr access on day 4 of DID, third DID)in females, in the control group for the chronic mild stress (CMS) group (Phase 3) [g/k]	Jones BC, Lu Lu, Williams RW	-0.56044	13	0.0451537
10083	Ethanol response (3 g/kg ip), hypothermia tolerance (positive scores) or sensitization (negative scores), day 3 minus day 1, in young adult females (50 to 123 days) [degrees C]	Crabbe JC, Phillips TJ, Gallaher EJ, Crawshaw LI, Mitchell SR	0.439935	21	0.0451597
18909	Ethanol response, consumption of 20% v/v EtOH using the drinking in the dark (DID) method, 4 h access on day 4 week 1 of 7, chronic mild stress DID in normally housed 4-6 month old females [g/kg]	Jones BC, Lu L, MormÃ¨de P, Terenina E, Mulligan MK, Cavigelli SA, Zhao W, Williams RW	-0.360081	31	0.0460665
12430	Anxiety assay, restraint stress (15 min) and ethanol (1.8 g/kg ip) (RSE group), activity in closed quadrants using an elevated zero maze in 60 to 120-day-old females only during last 5 min [n beam breaks]	Melloni Cook, Lu Lu, Rob Williams	0.263517	56	0.0494392
